# Supplementary material for: Impact of Ce/Zr Ratio in the Nanostructured Ceria and Zirconia Composites on the Selective CO2 Adsorption
Source: Nanomaterials (Basel). 2023 Aug 26;13(17):2428. doi: 10.3390/nano13172428 (PMC10490239; doi:10.3390/nano13172428)
Supplement: Supplementary file 1 [file nanomaterials-13-02428-s001.zip]

Archive with 1 entries (1 files):
- nanomaterials-2546083-supplementary.pdf
